# Supplementary material for: Design and Characterization of Poly(ethylene oxide)-Based Multifunctional Composites with Succinonitrile Fillers for Ambient-Temperature Structural Sodium-Ion Batteries
Source: Polymers (Basel). 2024 Oct 3;16(19):2806. doi: 10.3390/polym16192806 (PMC11478946; doi:10.3390/polym16192806)
Supplement: Supplementary file 1 [file polymers-16-02806-s001.zip]

Archive with 1 entries (1 files):
- polymers-3215849-supplementary.pdf
